# Supplementary material for: Quercetin Ameliorates Comorbid Insomnia in Diarrhea-Predominant Irritable Bowel Syndrome via the PI3K/AKT/NF-κB Signaling Pathway
Source: Biomedicines. 2026 Mar 17;14(3):692. doi: 10.3390/biomedicines14030692 (PMC13023494; doi:10.3390/biomedicines14030692)
Supplement: Supplementary file 1 [file biomedicines-14-00692-s001.zip]

Archive with 10 entries (10 files):
- Supplementary Figure S1.tif
- Supplementary Figure S2.tif
- Supplementary Figure S3.tif
- Supplementary Table S1 The 344 overlapping differentially expressed genes between CID and IBS-D.xlsx
- Supplementary Table S2 Overlapping genes identified by WGCNA analysis between CID and IBS-D..xlsx
- Supplementary Table S3  List of 351 integrated overlapping genes after deduplication between CID and IBS-D..xlsx
- Supplementary Table S4 List of 43 small-molecule compounds enriched based on the integrated overlapping genes.xlsx
- Supplementary Table S5  Protein–protein interaction (PPI) network constructed from the 43 overlapping targets..xlsx
- Supplementary Table S6 Gene Ontology (GO) enrichment analysis and KEGG pathway enrichment analysis of the 43 common driver genes..xlsx
- Supplementary Table S7 Molecular docking binding energies of quercetin (QU) with PI3K, AKT1, AKT2, and AKT3.xls
