# Supplementary material for: Quercetin Ameliorates Comorbid Insomnia in Diarrhea-Predominant Irritable Bowel Syndrome via the PI3K/AKT/NF-κB Signaling Pathway
Source: Biomedicines. 2026 Mar 17;14(3):692. doi: 10.3390/biomedicines14030692 (PMC13023494; doi:10.3390/biomedicines14030692)
Supplement: Supplementary file 1 [file biomedicines-14-00692-s001.zip › Supplementary Table S2 Overlapping genes identified by WGCNA analysis between CID and IBS-D..xlsx]

## Sheet: 7_SD_IBS_WGCNA_intersect
Supplementary Table S2_ 7genes
gene symbol
DUSP5
SLC6A14
SLITRK4
ZNF577
MT1G
SPTBN2
VSIG1
