# Supplementary material for: Quercetin Ameliorates Comorbid Insomnia in Diarrhea-Predominant Irritable Bowel Syndrome via the PI3K/AKT/NF-κB Signaling Pathway
Source: Biomedicines. 2026 Mar 17;14(3):692. doi: 10.3390/biomedicines14030692 (PMC13023494; doi:10.3390/biomedicines14030692)
Supplement: Supplementary file 1 [file biomedicines-14-00692-s001.zip › Supplementary Table S3 List of 351 integrated overlapping genes after deduplication between CID and IBS-D..xlsx]

## Sheet: 351 overlapping genes
gene symbol
THOC2
SPOPL
ZBTB40
RRN3
TRIM52
FKBP14
EIF5
TSPAN5
TTC17
CATSPER2
TMEM106A
RBM38
TECPR1
POLR2J2
OFD1
EID2B
VTI1B
NDUFB9
CRY1
EAPP
CITED2
HSD17B7
MNT
SULT1A1
MTMR4
RSU1
CDKN2AIPNL
CD55
CXXC5
METRNL
MID1IP1
DIAPH1
CEBPZ
NOP56
HNRNPA2B1
SUCLG2
TRMT112
ZNF786
FRG1
ID2
TCEAL8
PITPNC1
FAM104A
HSPD1
PRSS23
MAPRE2
GRPEL1
CNIH4
TSC22D3
PFKFB3
ZNF518B
RPIA
PEX19
GABPB2
HMGB2
DGKQ
MSH6
UNC93B1
FAM20B
CDK6
LILRB1
DUSP12
UBE2Q2
MLLT6
ZNF598
TMEM167B
NCOR2
GOLGA7
ZRANB2
CMIP
PRPSAP2
STAT6
PCSK7
PTEN
CCNL1
HCFC1
PABPN1
DDX21
GNLY
RNF130
FEM1A
FKBP5
MAP1LC3B
RALGDS
GNL2
SRRM2
CAPN1
HSPH1
CCDC14
ZNF277
TIPARP
CHIC2
OCIAD2
RBX1
HIGD1A
GLUD1
DRAP1
SCAND1
TSG101
YBX1
GYG1
RAB9A
TNK2
TBPL1
IGBP1
LZTR1
MYO9B
TAF15
HBA2
ZNF207
MUL1
CEBPD
NOP58
TRAPPC1
KIR2DL3
RGS2
MAPK3
PHB2
HSD17B11
DENND4B
NDUFA4
UXT
CRELD2
IL10RB
DKC1
ETFA
THAP11
TMEM219
CHCHD2
RING1
HIGD2A
TMC6
HBB
ERGIC3
PFN1
KYNU
PARP4
RAB11A
CYC1
TMEM87A
CSNK1G2
NXF1
CCNDBP1
S100A4
GTF2A2
TPP1
STX16
CDC26
ECHDC2
SNX2
CETN2
GLRX5
SNRNP70
RNASE6
SNHG1
NDUFV2
FTL
HSPA8
DDX5
TXNDC17
EBNA1BP2
NOP10
RPL36AL
FAM89B
FRAT2
ICAM3
RPA3
RPL36
OAZ1
POLR3GL
STOML2
CRLS1
TRABD
KLRB1
DERA
CDC16
CD160
IFNGR2
GLIPR2
RGS10
STX8
CAMLG
NSMCE4A
CNDP2
NPC2
MGST3
LST1
CLC
TMCO1
GABARAPL2
CCDC28A
GPX4
NDUFA3
TMEM170B
COMMD7
NPEPL1
TALDO1
UQCRQ
NDUFS4
EDF1
RNASET2
CCND3
HGS
DAD1
RNF181
ROMO1
THOC7
CSNK2B
UFC1
TNFRSF1B
FCER1A
GNG11
VAMP8
LGALS2
NSMCE2
CDK10
NDUFB6
UTF1
GIPR
DAND5
MST1R
KNG1
NPHS1
DGKK
TMEM130
SNCG
N6AMT1
GDF7
CLEC12B
TUSC3
MDGA2
ZNF215
TTBK2
TMEM92
METTL2B
PSTK
CDC42EP5
EMILIN3
XRCC4
HEATR4
SPHKAP
SAMHD1
MAP9
FAM43A
CDC37L1
RHOJ
FARSB
PCLO
DPY19L3
GLIPR1L1
TACC2
DECR2
TMSB15A
CAPN8
ZNF141
TAGLN
GTF2A1L
LYSMD1
TMEM125
WIZ
NECAB2
EPS8L1
TRPV1
DCN
FXYD3
PGPEP1
RPL10L
GPSM1
PDZRN3
UCK2
RFTN2
MYO7B
IMMP1L
CLGN
PCBD2
MAP4
TBXA2R
FTHL17
PEX10
RPL10
NAP1L2
GLIS3
IFI27
NDUFB4
KIF20A
ETHE1
COPZ2
POLE
RDH13
RPL26L1
TMEM14A
ZMAT1
PKIG
DIXDC1
E2F6
TUFT1
EID2
PFDN2
STMN2
TNFRSF19
PF4
IL9
CD177
TMEM100
PLLP
ITGA8
RBL1
CUZD1
KIAA1549
TIMM9
TOP2A
NCKAP5
PPP1R14D
TMCC3
FOLR1
MYO1E
CARD6
DDX60L
HAUS8
UBASH3B
TTC29
PITPNB
EIF4G1
NECAB3
LSG1
RUNX2
CHERP
FGFRL1
GLRX2
MNX1
PPRC1
FADS3
CLEC2L
RPP14
SSR3
TNFAIP2
FCRL5
CCNJL
IRAK2
IQCG
NFIB
NPC1
PARP2
CCNG2
DUSP5
SLC6A14
SLITRK4
ZNF577
MT1G
SPTBN2
VSIG1
