# Supplementary material for: Quercetin Ameliorates Comorbid Insomnia in Diarrhea-Predominant Irritable Bowel Syndrome via the PI3K/AKT/NF-κB Signaling Pathway
Source: Biomedicines. 2026 Mar 17;14(3):692. doi: 10.3390/biomedicines14030692 (PMC13023494; doi:10.3390/biomedicines14030692)
Supplement: Supplementary file 1 [file biomedicines-14-00692-s001.zip › Supplementary Table S4 List of 43 small-molecule compounds enriched based on the integrated overlapping genes.xlsx]

## Sheet: 43 drugs
Drug
Cobalt chloride(7646-79-9)
cyclosporin A
valproic acid
clindamycin
hydrogen peroxide
estradiol
vorinostat
2-Methylcholine
ZINC
scriptaid
Metformin hydrochloride
HC toxin
Disodium selenite
dirithromycin
menadione
copper sulfate
Tert-Butyl Hydroperoxide
Phorbol 12-myristate 13-acetate
Methyl Methanesulfonate
niclosamide
trichostatin A
Tamibarotene
laudanosine
GDC-0941
hydralazine
Zinc sulfate
fisetin
lobeline
doxorubicin
phenobarbital
ionomycin
baclofen
astemizole
Ferriheme chloride
mebendazole
benzene
quercetin
geldanamycin
ampyrone
perhexiline
atrazine
cimetidine
terfenadine

## Sheet: 50 drugs
Supplementary Table S3_Predicted Drug
Term	Overlap	P-value	Odds Ratio	Combined Score	Genes
7646-79-9 CTD 00000928	102/3094	5.67274e-11	2.28053	53.804	CHIC2;DIXDC1;CMIP;TXNDC17;CNDP2;UXT;FADS3;RGS2;CCND3;RPL36AL;ZNF207;GOLGA7;TMEM14A;SRRM2;STX8;HCFC1;RBX1;EBNA1BP2;DKC1;HGS;SUCLG2;S100A4;KIF20A;PFN1;ZNF277;FKBP5;FTL;PFKFB3;MST1R;MTMR4;OAZ1;TTBK2;HSPH1;GRPEL1;FAM43A;MAP4;CYC1;RALGDS;HSPA8;TIPARP;CCDC14;GNG11;DERA;HIGD2A;CHERP;DRAP1;UCK2;EIF5;CDK6;UQCRQ;TPP1;FARSB;EIF4G1;TOP2A;GPSM1;FKBP14;CITED2;PTEN;PRSS23;DUSP12;MAP1LC3B;GLIPR2;KYNU;DUSP5;RING1…
cyclosporin A CTD 00007121	135/4825	1.22292e-09	1.99347	40.91	N6AMT1;CHIC2;GABPB2;TMEM167B;TUSC3;PITPNB;RPL10L;ICAM3;METRNL;CNDP2;CLGN;FADS3;LGALS2;CHCHD2;FRAT2;UBASH3B;RPL36;CAPN1;CCNL1;GYG1;TMEM14A;GABARAPL2;NSMCE2;TALDO1;TMEM170B;EID2;EBNA1BP2;DKC1;HGS;ETHE1;SUCLG2;TBPL1;MT1G;KIF20A;FKBP5;TMEM87A;PFKFB3;GLIS3;MTMR4;HIGD1A;KNG1;SULT1A1;HSPH1;ZMAT1;IRAK2;FAM43A;RSU1;MAP4;CYC1;DECR2;VTI1B;SNHG1;HSPA8;TRAPPC1;TIPARP;POLR3GL;TRPV1;CRLS1;DERA;GLUD1;UCK2;EIF5;U…
VALPROIC ACID CTD 00006977	200/8312	3.1909e-09	1.88373	36.8513	CHIC2;FAM89B;DIXDC1;STMN2;ICAM3;TMEM92;TXNDC17;UXT;LGALS2;UBASH3B;VSIG1;RPL36;CCNL1;NCKAP5;MNX1;SRRM2;TALDO1;TMEM170B;RUNX2;ETHE1;CSNK2B;SUCLG2;MT1G;KIF20A;PFN1;ZNF277;TMEM87A;MGST3;MTMR4;OAZ1;SULT1A1;HSPH1;SNX2;GRPEL1;TSPAN5;FAM43A;RSU1;MAP4;RALGDS;MAP9;VTI1B;GTF2A1L;ZNF141;TIPARP;GNG11;EIF5;FXYD3;ID2;ECHDC2;TMCC3;FARSB;TOP2A;FKBP14;HBB;PCSK7;PRSS23;MAP1LC3B;PCLO;GLIPR2;OFD1;DUSP5;CAMLG;PLLP;PAR…
clindamycin HL60 DOWN	60/1626	2.81515e-08	2.38088	41.3931	TOP2A;CITED2;LST1;PTEN;CCDC28A;UXT;TRMT112;SNRNP70;ZNF207;GOLGA7;GYG1;SRRM2;GABARAPL2;PARP4;GPX4;PARP2;STX8;RNASET2;TALDO1;EDF1;RBX1;VAMP8;MSH6;LSG1;EBNA1BP2;DKC1;DAD1;CSNK2B;FRG1;SUCLG2;TBPL1;PFN1;GTF2A2;STOML2;TSG101;RPL10;MTMR4;HSPD1;NXF1;SNX2;GRPEL1;SCAND1;CYC1;NDUFV2;NOP56;HSPA8;NDUFA3;DERA;DRAP1;RPIA;UCK2;EIF5;UQCRQ;CCNG2;CDC16;RGS10;RAB9A;TPP1;CNIH4;RPL26L1
hydrogen peroxide CTD 00006118	83/2673	9.98835e-08	2.03984	32.8808	TOP2A;CHIC2;GABPB2;CITED2;PITPNB;CETN2;HMGB2;PTEN;METRNL;CCDC28A;FADS3;LGALS2;MAP1LC3B;RGS2;KYNU;TMEM14A;SRRM2;DUSP5;PARP4;GPX4;TSC22D3;RNASET2;SLC6A14;SSR3;GNL2;PPRC1;TNFRSF1B;HCFC1;MSH6;EBNA1BP2;RBL1;IFI27;DKC1;ETHE1;NDUFS4;CRY1;MT1G;S100A4;KIF20A;PDZRN3;CSNK1G2;FTL;TMEM87A;DDX5;CATSPER2;CEBPD;MGST3;MTMR4;CXXC5;HSD17B11;ZBTB40;SULT1A1;TCEAL8;MNT;TMEM125;PABPN1;TSPAN5;EPS8L1;SCAND1;ZNF786;RNF130…
estradiol CTD 00005920	117/4336	2.49128e-07	1.82863	27.8049	GABPB2;STMN2;DDX60L;METRNL;PHB2;TMEM92;FGFRL1;CLGN;FADS3;RGS2;CCND3;UBASH3B;RPL36AL;RPL36;CAPN1;TMEM14A;SRRM2;STX8;SLC6A14;TMEM170B;RUNX2;HCFC1;RBX1;MSH6;IFI27;DKC1;ETHE1;MT1G;S100A4;KIF20A;FKBP5;FTL;TMEM87A;PFKFB3;KLRB1;MGST3;GLIS3;KIR2DL3;KNG1;SULT1A1;HSPH1;IRAK2;TSPAN5;FAM43A;RSU1;HSPA8;TIPARP;GNG11;DERA;UCK2;EIF5;CDK6;ID2;CDK10;RNF181;PKIG;EIF4G1;TOP2A;GPSM1;CITED2;CETN2;HMGB2;PTEN;HBB;PRSS23…
vorinostat MCF7 UP	29/613	1.44185e-06	2.94013	39.5435	TRIM52;TUFT1;DIXDC1;HSD17B11;CCDC28A;CLGN;FADS3;NXF1;MAP1LC3B;RGS2;TBXA2R;TSPAN5;PGPEP1;DUSP5;TIPARP;PLLP;HBA2;NPC1;TMSB15A;NPC2;ETHE1;ID2;CCNG2;CRY1;TBPL1;MT1G;PKIG;MAPRE2;ZNF277
2-Methylcholine CTD 00002006	55/1666	3.83143e-06	2.08048	25.9483	TOP2A;GPSM1;FKBP14;PTEN;TMEM100;CDC26;ZNF207;CCNL1;GYG1;SRRM2;PARP2;TNFRSF19;THOC2;PPRC1;DCN;HCFC1;NPEPL1;NPC1;DGKQ;CRY1;TBPL1;MAPRE2;FTL;TMEM87A;PFKFB3;TRIM52;CATSPER2;TIMM9;CXXC5;HSD17B11;HSPD1;SULT1A1;TCEAL8;MNT;HSPH1;SNX2;DECR2;MAPK3;RBM38;HSPA8;ZRANB2;FEM1A;IL10RB;CCDC14;TNK2;MYO9B;GNG11;CRLS1;RPIA;CDK6;ID2;TACC2;OCIAD2;CNIH4;EIF4G1
ZINC CTD 00007011	53/1642	1.11722e-05	2.02141	23.0482	TOP2A;CITED2;PTEN;YBX1;METRNL;LGALS2;MAP1LC3B;RGS2;FRAT2;CCNL1;GABARAPL2;DUSP5;TSC22D3;NPC1;TBPL1;MT1G;KIF20A;TMEM106A;FTL;KLRB1;STX16;TUFT1;HSD17B7;HSPD1;NXF1;MNT;HSPH1;GRPEL1;IRAK2;FAM43A;STAT6;MAP4;NDUFV2;RALGDS;E2F6;CD55;MAPK3;NOP58;ZNF141;TAF15;XRCC4;TIPARP;CD160;LILRB1;RAB11A;RPIA;DIAPH1;EIF5;NPHS1;NFIB;ID2;IL9;TACC2
scriptaid MCF7 UP	29/688	1.33675e-05	2.59526	29.1258	TRIM52;FAM89B;FKBP14;TUFT1;DIXDC1;HSD17B11;TTBK2;CCDC28A;FADS3;NXF1;MAP1LC3B;RGS2;SNX2;TBXA2R;TSPAN5;GOLGA7;TAF15;CAMLG;TIPARP;PLLP;HBA2;NPC1;TMSB15A;CCNG2;CRY1;TBPL1;PKIG;MAPRE2;ZNF277
Metformin hydrochloride	7/50	2.52162e-05	9.27812	98.237	NDUFB9;NDUFB6;NDUFA4;NDUFB4;NDUFA3;NDUFS4;NDUFV2
HC toxin MCF7 UP	18/332	2.57079e-05	3.32846	35.1775	TRIM52;PLLP;TUFT1;HBA2;HSD17B11;CLGN;CCDC28A;MAP1LC3B;RGS2;NPC1;TMSB15A;TBXA2R;ID2;CCNG2;TSPAN5;PGPEP1;MAPRE2;FOLR1
Disodium selenite CTD 00007229	45/1370	3.6626e-05	2.03374	20.7742	TOP2A;RPL10;TUSC3;CETN2;TIMM9;NDUFB4;RPL10L;ICAM3;CXXC5;PHB2;TXNDC17;CLGN;HSPD1;UXT;TCEAL8;TRMT112;RGS2;CHCHD2;RPL36AL;EMILIN3;FCER1A;SCAND1;NDUFV2;GOLGA7;MAPK3;HSPA8;NOP58;ZRANB2;POLR2J2;RING1;CAMLG;GPX4;IL10RB;NDUFA4;NDUFA3;RNASE6;PPRC1;RPIA;GLUD1;EID2;TMSB15A;DKC1;DGKQ;FARSB;EIF4G1
vorinostat HL60 UP	29/727	3.66988e-05	2.44523	24.9725	TRIM52;FAM89B;TUFT1;CETN2;PCSK7;TTBK2;CCDC28A;NXF1;MAP1LC3B;PCLO;GOLGA7;TMEM14A;GABARAPL2;DUSP5;CAMLG;TIPARP;IQCG;MYO1E;NPC1;NPC2;ETHE1;ID2;CRY1;TBPL1;MT1G;PKIG;CRELD2;MAPRE2;ZNF277
dirithromycin HL60 DOWN	24/556	5.19039e-05	2.63737	26.0206	SRRM2;NOP56;STOML2;CAMLG;STX16;PTEN;TALDO1;EDF1;DERA;UXT;NCOR2;MSH6;TRMT112;NXF1;LSG1;SNX2;EIF5;GRPEL1;CDC16;TBPL1;RAB9A;CEBPZ;SCAND1;NDUFV2
menadione CTD 00007386	39/1140	5.32655e-05	2.10581	20.7217	TOP2A;FAM89B;CITED2;TIMM9;HBB;CXXC5;HSD17B11;OAZ1;CMIP;KNG1;MAP1LC3B;MNT;KIAA1549;TMEM125;SNRNP70;KYNU;TSPAN5;MAP4;SCAND1;RNF130;MAPK3;SRRM2;NOP56;NOP58;TAF15;TIPARP;SLC6A14;HBA2;PPRC1;NCOR2;MSH6;EBNA1BP2;NSMCE4A;DKC1;MT1G;TACC2;FARSB;CCNJL;FTL
valproic acid HL60 UP	16/289	5.62087e-05	3.38982	33.1743	GABARAPL2;CAMLG;TIPARP;TUFT1;CETN2;DIXDC1;CCDC28A;NXF1;RGS2;NPC1;ID2;CCNG2;CRY1;TBPL1;MAPRE2;ZNF277
Copper sulfate CTD 00007279	139/6016	7.88987e-05	1.53646	14.5154	CHIC2;GABPB2;FAM89B;TUSC3;PITPNB;ICAM3;METRNL;TMEM92;FGFRL1;TXNDC17;CLGN;FADS3;LGALS2;RGS2;FRAT2;UBASH3B;CDC26;CCNL1;GOLGA7;GYG1;TMEM14A;STX8;TALDO1;THOC7;RBX1;MSH6;EID2;HGS;TBPL1;MT1G;S100A4;KIF20A;ZNF277;FKBP5;TMEM87A;DDX5;PFKFB3;HIGD1A;KNG1;TTBK2;PRPSAP2;HSPH1;GRPEL1;CYC1;ZNF786;VTI1B;HSPA8;ZRANB2;TIPARP;POLR3GL;CCDC14;TRPV1;GNG11;DRAP1;GLUD1;EIF5;CDK6;UQCRQ;ID2;ECHDC2;PKIG;DAND5;CNIH4;FARSB;C…
TERT-BUTYL HYDROPEROXIDE CTD 00007349	43/1341	9.55066e-05	1.9738	18.2701	TSG101;TUSC3;MGST3;TIMM9;PTEN;DDX21;ETFA;HSD17B11;OAZ1;HSPD1;MAP1LC3B;RGS2;HSPH1;GRPEL1;CDC37L1;TSPAN5;STAT6;MAP4;CAPN1;CD55;MAPK3;DUSP5;GPX4;TIPARP;SLC6A14;PPRC1;NCOR2;MSH6;UCK2;EIF5;IFI27;NPC1;TMSB15A;ID2;CCNG2;CDC16;IL9;MT1G;ECHDC2;CDK10;S100A4;TPP1;FTL
Phorbol 12-myristate 13-acetate CTD 00006852	21/483	0.000137933	2.64284	23.4915	HSPA8;TAGLN;TAF15;GPX4;PARP2;IFNGR2;RNASET2;TRPV1;TNFRSF1B;RBX1;MAP1LC3B;CCND3;EIF5;GNLY;NFIB;CRY1;S100A4;KIF20A;FKBP5;EIF4G1;MAPK3
METHYL METHANESULFONATE CTD 00006307	96/3864	0.000143221	1.58671	14.0442	CHIC2;FKBP14;DIXDC1;PTEN;HBB;METRNL;PITPNC1;CCDC28A;CLGN;FADS3;DUSP12;MAP1LC3B;RGS2;CCND3;CCNL1;TMEM14A;EID2B;PSTK;GABARAPL2;RING1;PARP2;TSC22D3;GLRX5;RNASET2;TNFRSF19;HBA2;GLRX2;PPRC1;TNFRSF1B;IQCG;VAMP8;MSH6;EBNA1BP2;DKC1;NPC2;CSNK2B;FRG1;FAM20B;SUCLG2;S100A4;KIF20A;PFN1;EAPP;ZNF277;FTL;DDX5;NECAB3;PFKFB3;RRN3;RPL10;DDX21;MTMR4;HSD17B7;CCNDBP1;SAMHD1;TTBK2;ZBTB40;HSPD1;SULT1A1;NXF1;SNX2;GRPEL1;…
niclosamide MCF7 UP	9/123	0.000324341	4.50946	36.2278	MAP1LC3B;MNT;NPC1;TIPARP;TSC22D3;MID1IP1;CCNG2;RAB9A;CD55
trichostatin A HL60 UP	25/667	0.000327292	2.27039	18.2191	TRIM52;FAM89B;TUFT1;CETN2;PCSK7;CCDC28A;NXF1;MAP1LC3B;PCLO;GOLGA7;TMEM14A;GABARAPL2;CAMLG;TIPARP;NPC1;NPC2;ETHE1;ID2;CRY1;TBPL1;MT1G;PKIG;CRELD2;MAPRE2;ZNF277
trichostatin A MCF7 UP	30/874	0.000378791	2.08232	16.4056	TRIM52;FAM89B;TUFT1;DIXDC1;HSD17B11;TTBK2;CCDC28A;CLGN;FADS3;NXF1;MAP1LC3B;RGS2;CCND3;PCLO;TBXA2R;TSPAN5;RBM38;TIPARP;PLLP;HBA2;IQCG;NPC1;TMSB15A;NPC2;ETHE1;CCNG2;CRY1;TBPL1;MAPRE2;ZNF277
Tamibarotene CTD 00002527	22/559	0.000386449	2.3799	18.7025	TOP2A;TAGLN;TAF15;FAM89B;CEBPD;STX16;IL10RB;PITPNB;LST1;TNFAIP2;ICAM3;DDX21;TMC6;RUNX2;NCOR2;MSH6;IRAK2;NPC2;CDK10;S100A4;FKBP5;MAPK3
laudanosine HL60 DOWN	7/79	0.000473972	5.53291	42.3509	SRRM2;CCND3;GRPEL1;RPL36AL;CEBPZ;OAZ1;CD55
GDC-0941 CTD 00004868	21/533	0.000514619	2.37853	18.0105	NOP56;HSPA8;CITED2;PTEN;ICAM3;GLRX2;PPRC1;RUNX2;CCDC28A;MSH6;MAP1LC3B;CCND3;HSPH1;DKC1;CCNG2;KYNU;STAT6;CD55;ZNF277;FTL;MAPK3
hydralazine BOSS	45404	0.000531159	12.5719	94.7977	NPC1;NPHS1;HBB;RAB9A
Zinc sulfate CTD 00007264	14/287	0.000585143	2.94849	21.9475	NECAB2;HSPA8;PFKFB3;CEBPD;PTEN;TRPV1;GNG11;IFI27;PABPN1;TBXA2R;SNRNP70;MT1G;ERGIC3;MAPK3
fisetin PC3 DOWN	21/541	0.000623496	2.34096	17.2767	DUSP5;HSPA8;CHIC2;PFKFB3;TIPARP;PITPNB;TIMM9;HMGB2;NAP1L2;THAP11;CHERP;MSH6;NXF1;RGS2;ID2;CCNG2;TBPL1;CEBPZ;EAPP;RPP14;E2F6
lobeline HL60 DOWN	44/1510	0.000631247	1.77765	13.0974	TOP2A;STOML2;TSG101;CITED2;TIMM9;LST1;PTEN;PITPNC1;CCDC28A;TRMT112;MAP1LC3B;HSPH1;SNX2;GRPEL1;ZNF207;CYC1;NDUFV2;GYG1;CD55;VTI1B;DUSP5;PARP2;RNASE6;TALDO1;EDF1;GNL2;THOC7;DERA;TMCO1;MSH6;LSG1;EIF5;NPC1;UQCRQ;CCNG2;CDC16;FAM20B;RGS10;SUCLG2;RAB9A;TPP1;PFDN2;PFN1;MAPRE2
doxorubicin CTD 00005874	26/750	0.000801942	2.09116	14.9068	TOP2A;TAGLN;TSG101;CITED2;HMGB2;PTEN;OAZ1;PITPNC1;HSPD1;SULT1A1;MAP4;CYC1;TMEM14A;MAPK3;HSPA8;MSH6;RBL1;ID2;RPA3;CCNG2;MT1G;CDK10;KIF20A;FOLR1;FKBP5;FTL
phenobarbital CTD 00006510	35/1129	0.000805205	1.87856	13.3836	GPSM1;CHIC2;TAGLN;TUFT1;MGST3;TNFAIP2;METRNL;CXXC5;PRSS23;TCEAL8;MAP1LC3B;CDC37L1;CD55;MAPK3;DUSP5;TIPARP;CARD6;TALDO1;PPRC1;DCN;DERA;RBX1;VAMP8;MSH6;RPIA;MYO1E;EID2;UCK2;NPC1;RPA3;UFC1;TBPL1;RAB9A;PFDN2;FKBP5
ionomycin CTD 00007090	8/112	0.000810923	4.38327	31.1972	HSPA8;GNLY;IFNGR2;RNASET2;TRPV1;TNFRSF1B;CD55;MAPK3
menadione PC3 UP	8/113	0.000859645	4.3413	30.6452	NXF1;HSPH1;CEBPD;TIPARP;CITED2;TUFT1;ID2;HBA2
baclofen HL60 DOWN	12/234	0.000923996	3.09766	21.6428	VAMP8;MSH6;CCND3;EIF5;PABPN1;RPL36AL;ID2;LST1;EDF1;CEBPZ;MTMR4;CD55
astemizole MCF7 UP	10/173	0.000991275	3.50575	24.2476	DUSP5;RGS2;MAP1LC3B;TIPARP;TSC22D3;CCNG2;MT1G;CCNL1;HSD17B7;CD55
doxorubicin PC3 DOWN	32/1023	0.00116597	1.88865	12.7563	CHIC2;PFKFB3;RPL10;CEBPD;CITED2;TUFT1;TIMM9;ZBTB40;MNT;RGS2;FRAT2;CCNL1;RPP14;E2F6;OFD1;DUSP5;TIPARP;PARP2;MID1IP1;MUL1;THAP11;CHERP;TTC17;MSH6;EIF5;ID2;CCNG2;TBPL1;RAB9A;CEBPZ;TACC2;ZNF277
Ferriheme chloride CTD 00006079	5/46	0.00122895	6.91104	46.315	HSPH1;PTEN;HBB;MAPK3;FTL
mebendazole HL60 UP	15/346	0.0012555	2.60547	17.4051	RBM38;IL10RB;TSC22D3;IFNGR2;TNFAIP2;TNFRSF1B;GNG11;MAP1LC3B;CCND3;RGS2;GNLY;ID2;CCNG2;KYNU;CD55
hydralazine CTD 00006108	26/776	0.00130514	2.01589	13.3884	HBB;MTMR4;FTHL17;OAZ1;LGALS2;CHCHD2;SNRNP70;RPL36;ROMO1;RALGDS;IGBP1;HSPA8;POLR2J2;CAMLG;NDUFA3;TALDO1;TMCO1;HIGD2A;RBL1;DPY19L3;NPC1;UQCRQ;RAB9A;TACC2;OCIAD2;PFN1
valproic acid MCF7 DOWN	8/121	0.00133988	4.0323	26.6744	SRRM2;TMEM87A;UCK2;EIF5;RPL10;NFIB;MID1IP1;SLC6A14
benzene CTD 00005481	22/615	0.00134876	2.14884	14.2008	TOP2A;TMEM87A;HSPA8;IFNGR2;HBB;GNG11;RUNX2;SULT1A1;VAMP8;LGALS2;FRAT2;NPC1;NFIB;CRY1;MT1G;TPP1;KIF20A;MAP4;PKIG;E2F6;PF4;FKBP5
quercetin CTD 00006679	77/3158	0.00138227	1.51119	9.94971	TOP2A;N6AMT1;GABPB2;CITED2;TUSC3;HMGB2;PTEN;ICAM3;HBB;METRNL;PITPNC1;CLGN;FADS3;LGALS2;MAP1LC3B;RGS2;CCND3;FRAT2;UBASH3B;UBE2Q2;TMEM14A;POLE;EID2B;DUSP5;IFNGR2;SSR3;TNFRSF19;TALDO1;GLRX2;TMEM170B;TNFRSF1B;RUNX2;MSH6;IMMP1L;HGS;SUCLG2;MT1G;KIF20A;TMEM106A;CSNK1G2;TAGLN;PFKFB3;TSG101;TRIM52;CEBPD;STX16;TUFT1;MTMR4;SAMHD1;CUZD1;KNG1;HSPD1;SULT1A1;TCEAL8;HSPH1;GRPEL1;TSPAN5;RALGDS;CD55;MAPK3;RBM38;SN…
geldanamycin MCF7 UP	7/95	0.00142371	4.52322	29.6474	RGS2;HSPH1;FKBP14;CCNG2;NAP1L2;CRELD2;HSD17B7
ampyrone HL60 DOWN	26/781	0.00142828	2.00201	13.1158	STOML2;TSG101;CITED2;UXT;GRPEL1;SNRNP70;SCAND1;CYC1;RALGDS;SRRM2;NOP56;IGBP1;RING1;RNASE6;TALDO1;EDF1;DERA;MSH6;DIAPH1;UQCRQ;NPC2;DAD1;NDUFS4;TBPL1;TPP1;RPL26L1
perhexiline MCF7 UP	8/123	0.00148818	3.96177	25.7919	MAP1LC3B;NPC1;CITED2;TSC22D3;CCNG2;MT1G;HSD17B7;CD55
atrazine CTD 00005450	73/2968	0.00149952	1.51967	9.88179	CHIC2;PITPNB;CETN2;DIXDC1;TNFAIP2;ETFA;PCSK7;CMIP;TXNDC17;CNDP2;TRMT112;CHCHD2;CCND3;SNRNP70;CDC26;ZNF207;POLE;GLRX5;TMC6;THOC2;TMEM130;THOC7;DCN;HCFC1;IMMP1L;EID2;EBNA1BP2;NSMCE4A;RBL1;NPC2;ETHE1;CSNK2B;SUCLG2;TMEM219;S100A4;PFDN2;PFN1;CRELD2;PDZRN3;FTL;NDUFB9;DDX5;STX16;ZBTB40;HSPD1;MLLT6;MNT;HSPH1;SNX2;GRPEL1;PABPN1;HAUS8;STAT6;MAPK3;NOP56;HSPA8;NOP58;FEM1A;NDUFA4;CCDC14;MID1IP1;CRLS1;RAB11A;T…
cimetidine PC3 DOWN	30/953	0.0015034	1.89609	12.3247	TMEM87A;STOML2;TUSC3;WIZ;CLGN;DUSP12;MAP1LC3B;SNX2;GRPEL1;TSPAN5;MAP4;CCNL1;GOLGA7;GYG1;E2F6;DUSP5;EDF1;DERA;TMCO1;LSG1;EIF5;NSMCE4A;TMSB15A;NFIB;NPC2;UFC1;TBPL1;RAB9A;TPP1;EIF4G1
terfenadine MCF7 UP	10/184	0.0015766	3.28227	21.1788	DUSP5;RGS2;MAP1LC3B;TIPARP;TSC22D3;CCNG2;MT1G;CCNL1;HSD17B7;CD55
