# Supplementary material for: Quercetin Ameliorates Comorbid Insomnia in Diarrhea-Predominant Irritable Bowel Syndrome via the PI3K/AKT/NF-κB Signaling Pathway
Source: Biomedicines. 2026 Mar 17;14(3):692. doi: 10.3390/biomedicines14030692 (PMC13023494; doi:10.3390/biomedicines14030692)
Supplement: Supplementary file 1 [file biomedicines-14-00692-s001.zip › Supplementary Table S5 Protein–protein interaction (PPI) network constructed from the 43 overlapping targets..xlsx]

## Sheet: Supplementary Table S5
Supplementary Table S5_PPI and Degree
AverageShortestPathLength	BetweennessCentrality	ClosenessCentrality	ClusteringCoefficient	Degree	Eccentricity	IsSingleNode	name	NeighborhoodConnectivity	NumberOfDirectedEdges	NumberOfUndirectedEdges	PartnerOfMultiEdgedNodePairs	Radiality	selected	SelfLoops	shared name	Stress	TopologicalCoefficient
1.02381	0.0558049	0.976744	0.612195	41	2	FALSE	AKT1	25.7805	0	41	0	0.999419	FALSE	0	AKT1	660	0.613821
1.07143	0.0284138	0.933333	0.666667	39	2	FALSE	IL6	26.8974	0	39	0	0.998258	FALSE	0	IL6	502	0.640415
1.07143	0.0284138	0.933333	0.666667	39	2	FALSE	TNF	26.8974	0	39	0	0.998258	FALSE	0	TNF	502	0.640415
1.07143	0.0350824	0.933333	0.65857	39	2	FALSE	IL1B	26.7436	0	39	0	0.998258	FALSE	0	IL1B	514	0.636752
1.11905	0.0371919	0.893617	0.665165	37	2	FALSE	TP53	26.8919	0	37	0	0.997096	FALSE	0	TP53	468	0.640283
1.14286	0.0160537	0.875	0.731746	36	2	FALSE	CASP3	28.1667	0	36	0	0.996516	FALSE	0	CASP3	338	0.670635
1.14286	0.0190496	0.875	0.719048	36	2	FALSE	PPARG	27.9167	0	36	0	0.996516	FALSE	0	PPARG	362	0.664683
1.16667	0.0140212	0.857143	0.754622	35	2	FALSE	HIF1A	28.5714	0	35	0	0.995935	FALSE	0	HIF1A	292	0.680272
1.16667	0.0116424	0.857143	0.768067	35	2	FALSE	MMP9	28.8	0	35	0	0.995935	FALSE	0	MMP9	276	0.685714
1.16667	0.0174245	0.857143	0.732773	35	2	FALSE	CCL2	28.2	0	35	0	0.995935	FALSE	0	CCL2	326	0.671429
1.16667	0.0124422	0.857143	0.759664	35	2	FALSE	BCL2	28.6571	0	35	0	0.995935	FALSE	0	BCL2	286	0.682313
1.21429	0.0176737	0.823529	0.763258	33	2	FALSE	FOS	28.8182	0	33	0	0.994774	FALSE	0	FOS	272	0.686147
1.2381	0.00752569	0.807692	0.816532	32	2	FALSE	MMP2	29.8125	0	32	0	0.994193	FALSE	0	MMP2	182	0.709821
1.2381	0.00747457	0.807692	0.8125	32	2	FALSE	IL10	29.6875	0	32	0	0.994193	FALSE	0	IL10	186	0.706845
1.2381	0.0090644	0.807692	0.798387	32	2	FALSE	IFNG	29.4375	0	32	0	0.994193	FALSE	0	IFNG	200	0.700893
1.2619	0.0092056	0.792453	0.795699	31	2	FALSE	SERPINE1	29.4194	0	31	0	0.993612	FALSE	0	SERPINE1	198	0.700461
1.28571	0.0127424	0.777778	0.77931	30	2	FALSE	ERBB2	29.2667	0	30	0	0.993031	FALSE	0	ERBB2	192	0.696825
1.30952	0.00473933	0.763636	0.864532	29	2	FALSE	ICAM1	30.6897	0	29	0	0.992451	FALSE	0	ICAM1	118	0.730706
1.30952	0.0114166	0.763636	0.815271	29	2	FALSE	CCND1	29.7586	0	29	0	0.992451	FALSE	0	CCND1	166	0.708539
1.30952	0.00284152	0.763636	0.891626	29	2	FALSE	IL2	31.2069	0	29	0	0.992451	FALSE	0	IL2	88	0.743021
1.30952	0.00643796	0.763636	0.830049	29	2	FALSE	HMOX1	29.9655	0	29	0	0.992451	FALSE	0	HMOX1	146	0.713465
1.35714	0.00815736	0.736842	0.82906	27	2	FALSE	CDKN2A	29.9259	0	27	0	0.991289	FALSE	0	CDKN2A	120	0.712522
1.35714	0.00394528	0.736842	0.863248	27	2	FALSE	CASP8	30.6667	0	27	0	0.991289	FALSE	0	CASP8	96	0.730159
1.35714	0.00235834	0.736842	0.900285	27	2	FALSE	VCAM1	31.2963	0	27	0	0.991289	FALSE	0	VCAM1	70	0.74515
1.38095	0.00174214	0.724138	0.916923	26	2	FALSE	STAT1	31.8077	0	26	0	0.990708	FALSE	0	STAT1	54	0.757326
1.38095	0.00312599	0.724138	0.892308	26	2	FALSE	MPO	31.1923	0	26	0	0.990708	FALSE	0	MPO	76	0.742674
1.40476	0.00311639	0.711864	0.89	25	2	FALSE	NOS3	31.08	0	25	0	0.990128	FALSE	0	NOS3	72	0.74
1.47619	0.00304954	0.677419	0.874459	22	2	FALSE	AR	30.0455	0	22	0	0.988386	FALSE	0	AR	58	0.715368
1.47619	0.000625135	0.677419	0.95671	22	2	FALSE	SELE	31.9545	0	22	0	0.988386	FALSE	0	SELE	20	0.760823
1.5	0.00130814	0.666667	0.92381	21	2	FALSE	RUNX2	32	0	21	0	0.987805	FALSE	0	RUNX2	32	0.761905
1.5	0.000965211	0.666667	0.928571	21	2	FALSE	CD40LG	31.9048	0	21	0	0.987805	FALSE	0	CD40LG	30	0.759637
1.52381	0.00230861	0.65625	0.878947	20	2	FALSE	IGFBP3	31.4	0	20	0	0.987224	FALSE	0	IGFBP3	46	0.747619
1.52381	0.00429982	0.65625	0.821053	20	2	FALSE	F3	28.8	0	20	0	0.987224	FALSE	0	F3	68	0.685714
1.54762	0.000261893	0.646154	0.976608	19	2	FALSE	IGF2	33.0526	0	19	0	0.986643	FALSE	0	IGF2	8	0.786967
1.61905	6.11284e-05	0.617647	0.991667	16	2	FALSE	SOD1	34.5	0	16	0	0.984901	FALSE	0	SOD1	2	0.821429
1.69048	5.8072e-05	0.591549	0.987179	13	2	FALSE	RB1	31.4615	0	13	0	0.983159	FALSE	0	RB1	2	0.749084
1.69048	0.00129066	0.591549	0.858974	13	2	FALSE	ACHE	31.9231	0	13	0	0.983159	FALSE	0	ACHE	26	0.760073
1.71429	0.00220313	0.583333	0.787879	12	2	FALSE	CYP3A4	29.3333	0	12	0	0.982578	FALSE	0	CYP3A4	32	0.698413
1.7381	0.00126145	0.575342	0.833333	12	3	FALSE	PON1	29.4167	0	12	0	0.981998	FALSE	0	PON1	22	0.71748
1.7381	0.000129049	0.575342	0.963636	11	2	FALSE	COL18A1	32.6364	0	11	0	0.981998	FALSE	0	COL18A1	4	0.777056
1.80952	0.000412957	0.552632	0.892857	8	2	FALSE	NR1I2	32.75	0	8	0	0.980256	FALSE	0	NR1I2	6	0.779762
1.88095	0	0.531646	1	5	2	FALSE	RASA1	34.8	0	5	0	0.978513	FALSE	0	RASA1	0	0.828571
1.92857	0	0.518519	1	4	3	FALSE	ODC1	35	0	4	0	0.977352	FALSE	0	ODC1	0	0.853659
