# Supplementary material for: Quercetin Ameliorates Comorbid Insomnia in Diarrhea-Predominant Irritable Bowel Syndrome via the PI3K/AKT/NF-κB Signaling Pathway
Source: Biomedicines. 2026 Mar 17;14(3):692. doi: 10.3390/biomedicines14030692 (PMC13023494; doi:10.3390/biomedicines14030692)
Supplement: Supplementary file 1 [file biomedicines-14-00692-s001.zip › Supplementary Table S6 Gene Ontology (GO) enrichment analysis and KEGG pathway enrichment analysis of the 43 common driver genes..xlsx]

## Sheet: BP
Supplementary Table S5_GO/KEGG
Category	term	Count	Gene ratio	PValue	Genes	List Total	Pop Hits	Pop Total	Fold Enrichment	Bonferroni	Benjamini	FDR	TYPE
GOTERM_BP_DIRECT	positive regulation of gene expression	17	39.53488372093023	1.8274589600046205E-15	CDKN2A, NOS3, NR1I2, F3, HIF1A, TNF, RUNX2, VEGFA, AR, IL6, IFNG, IL1B, ERBB2, CCL2, AKT1, PPARG, TP53	43	489	19478	15.74765777333904	2.447819724693545E-12	2.518238446886367E-12	2.2660491104057293E-12	BP
GOTERM_BP_DIRECT	negative regulation of transcription by RNA polymerase II	12	27.906976744186046	4.040270383966784E-6	RB1, AR, IFNG, CCND1, STAT1, CDKN2A, NR1I2, IGF2, PPARG, TNF, TP53, VEGFA	43	958	19478	5.674030198572608	0.005552034009432383	2.3197885787942617E-4	2.0874730317161716E-4	BP
GOTERM_BP_DIRECT	inflammatory response	9	20.930232558139537	3.34344128470572E-6	IL6, VCAM1, CD40LG, IL1B, CCL2, AKT1, FOS, SELE, TNF	43	432	19478	9.437015503875969	0.004596672605892027	2.0942100410565828E-4	1.8844850877432242E-4	BP
GOTERM_BP_DIRECT	response to lipopolysaccharide	8	18.6046511627907	1.8635877584328428E-8	VCAM1, CASP8, NOS3, IL1B, CASP3, FOS, MPO, SELE	43	140	19478	25.8843853820598	2.5679909863574046E-5	3.2100299139005715E-6	2.8885610255709063E-6	BP
GOTERM_BP_DIRECT	cellular response to hypoxia	6	13.953488372093023	1.2695261764259499E-5	BCL2, PPARG, FOS, HIF1A, TP53, VEGFA	43	141	19478	19.27560613557645	0.01734204700981168	5.466897097234246E-4	4.919413933650556E-4	BP
GOTERM_BP_DIRECT	positive regulation of interleukin-8 production	5	11.627906976744185	1.1491302632732978E-5	IL6, IL1B, SERPINE1, TNF, F3	43	65	19478	34.84436493738819	0.015710389885410847	5.108069363840659E-4	4.596521053093191E-4	BP
GOTERM_BP_DIRECT	regulation of insulin secretion	4	9.30232558139535	1.3266764602475552E-4	IL6, IFNG, IL1B, TNF	43	46	19478	39.38928210313448	0.16708871591025298	0.003355446746288093	0.0030194150692287626	BP
GOTERM_BP_DIRECT	cellular response to tumor necrosis factor	4	9.30232558139535	0.0016261697920446714	VCAM1, CCL2, AKT1, FOS	43	108	19478	16.776916451335055	0.8938270554599219	0.02409529003696298	0.021682263893928952	BP
GOTERM_BP_DIRECT	positive regulation of neuroinflammatory response	3	6.976744186046512	2.4659078704336937E-4	IL6, IL1B, TNF	43	11	19478	123.53911205073996	0.2881186377225835	0.005570526304028901	0.005012665179242263	BP
GOTERM_BP_DIRECT	negative regulation of signaling receptor activity	2	4.651162790697675	0.017123657864986687	PPARG, TNF	43	8	19478	113.24418604651163	0.9999999999539256	0.12824130727147637	0.11539856387273636	BP

## Sheet: CC
Supplementary Table S5_GO/KEGG
Category	Term	Count	Gene ratio	PValue	Genes	List Total	Pop Hits	Pop Total	Fold Enrichment	Bonferroni	Benjamini	FDR	TYPE
GOTERM_CC_DIRECT	nucleus	24	55.81395348837209	7.121230230253064E-4	RB1, ACHE, CDKN2A, NOS3, STAT1, MMP2, IGFBP3, NR1I2, FOS, MPO, HIF1A, RUNX2, SOD1, VEGFA, AR, CASP8, CCND1, CASP3, ERBB2, BCL2, AKT1, HMOX1, PPARG, TP53	43	6244	20795	1.858826333745512	0.09039614780132499	0.02367809051559144	0.021897782958028172	CC
GOTERM_CC_DIRECT	extracellular space	23	53.48837209302325	7.27170670558196E-13	IL10, ACHE, VCAM1, MMP2, IGFBP3, PON1, SERPINE1, IGF2, MPO, SELE, F3, TNF, MMP9, IL2, SOD1, ICAM1, VEGFA, IL6, CD40LG, IFNG, IL1B, CCL2, HMOX1	43	1867	20795	5.957636302487511	9.671707879022051E-11	9.671369918424007E-11	8.944199247865811E-11	CC
GOTERM_CC_DIRECT	cytosol	21	48.837209302325576	0.004189862431787214	RB1, CDKN2A, NOS3, STAT1, ODC1, FOS, HIF1A, RUNX2, SOD1, AR, CASP8, CCND1, IL1B, RASA1, CASP3, ERBB2, BCL2, AKT1, HMOX1, PPARG, TP53	43	5713	20795	1.7776470636125685	0.427889073261298	0.055725170342769956	0.05153530791098274	CC
GOTERM_CC_DIRECT	nucleoplasm	18	41.86046511627907	0.0016202938124422284	RB1, CDKN2A, STAT1, NR1I2, FOS, MPO, HIF1A, RUNX2, SOD1, AR, CASP8, CCND1, CASP3, ERBB2, AKT1, HMOX1, PPARG, TP53	43	4107	20795	2.1195236720063875	0.19400186613474046	0.031009932962098107	0.028678359055173432	CC
GOTERM_CC_DIRECT	extracellular region	17	39.53488372093023	5.0915856721924105E-6	IL10, ACHE, MMP2, IGFBP3, PON1, SERPINE1, IGF2, MPO, TNF, MMP9, IL2, SOD1, VEGFA, IL6, IFNG, IL1B, CCL2	43	2313	20795	3.5543791914256126	6.769533819679374E-4	3.385904472007953E-4	3.131325188398332E-4	CC
GOTERM_CC_DIRECT	protein-containing complex	10	23.25581395348837	7.821690620103044E-6	AR, CASP8, STAT1, CDKN2A, BCL2, AKT1, HIF1A, TNF, TP53, SOD1	43	691	20795	6.998620132601892	0.0010397480079503696	3.4676161749123497E-4	3.206893154242248E-4	CC
GOTERM_CC_DIRECT	chromatin	9	20.930232558139537	0.0017059359733323728	RB1, AR, STAT1, NR1I2, PPARG, FOS, HIF1A, TP53, RUNX2	43	1133	20795	3.8415197356267576	0.2031455460938466	0.031009932962098107	0.028678359055173432	CC
GOTERM_CC_DIRECT	cell surface	7	16.27906976744186	0.0020105571020518705	ACHE, VCAM1, CD40LG, TNF, F3, ICAM1, VEGFA	43	662	20795	5.113644347642802	0.23484226053401402	0.031009932962098107	0.028678359055173432	CC
GOTERM_CC_DIRECT	external side of plasma membrane	6	13.953488372093023	0.001401489205149812	VCAM1, CD40LG, SELE, TNF, F3, ICAM1	43	413	20795	7.025733430936427	0.17016534085923196	0.031009932962098107	0.028678359055173432	CC
GOTERM_CC_DIRECT	RNA polymerase II transcription regulator complex	4	9.30232558139535	0.0020984165162322025	STAT1, PPARG, FOS, HIF1A	43	126	20795	15.352528608342563	0.24374951615884732	0.031009932962098107	0.028678359055173432	CC

## Sheet: MF
Supplementary Table S5_GO/KEGG
Category	Term	Count	Gene ratio	PValue	Genes	List Total	Pop Hits	Pop Total	Fold Enrichment	Bonferroni	Benjamini	FDR	TYPE
GOTERM_MF_DIRECT	protein binding	41	95.34883720930233	9.532941556212632E-5	RB1, ACHE, NR1I2, ODC1, SERPINE1, CYP3A4, MPO, HIF1A, TNF, ICAM1, CASP8, CCND1, CASP3, ERBB2, CCL2, AKT1, HMOX1, IL10, CDKN2A, NOS3, STAT1, MMP2, IGFBP3, IGF2, FOS, SELE, MMP9, F3, RUNX2, IL2, SOD1, VEGFA, AR, IL6, CD40LG, IFNG, IL1B, RASA1, BCL2, PPARG, TP53	43	13690	19253	1.3409431430173102	0.026340386016913575	0.003813176622485053	0.003513569887861227	MF
GOTERM_MF_DIRECT	identical protein binding	15	34.883720930232556	1.3633355046142024E-5	RB1, STAT1, FOS, TNF, MMP9, SOD1, VEGFA, IL6, CASP8, ERBB2, BCL2, AKT1, HMOX1, PPARG, TP53	43	1777	19253	3.7794950988731992	0.003810088557734237	9.543348532299417E-4	8.793514004761606E-4	MF
GOTERM_MF_DIRECT	enzyme binding	9	20.930232558139537	1.272144082588708E-6	AR, CCND1, STAT1, HMOX1, AKT1, PPARG, CYP3A4, HIF1A, TP53	43	375	19253	10.74586046511628	3.561371378147937E-4	1.781001715624191E-4	1.6410658665394332E-4	MF
GOTERM_MF_DIRECT	cytokine activity	8	18.6046511627907	1.8944794496420852E-7	IL10, IL6, CD40LG, IFNG, IL1B, TNF, IL2, VEGFA	43	194	19253	18.46367777511388	5.30440227402007E-5	5.304542458997839E-5	4.8877569800765795E-5	MF
GOTERM_MF_DIRECT	DNA-binding transcription factor activity	8	18.6046511627907	3.1833522366042053E-4	AR, STAT1, NR1I2, PPARG, FOS, HIF1A, TP53, RUNX2	43	610	19253	5.872054898970645	0.08528986190362275	0.00990376251387975	0.009125609744932055	MF
GOTERM_MF_DIRECT	RNA polymerase II-specific DNA-binding transcription factor binding	6	13.953488372093023	4.8215281761730326E-5	RB1, AR, CDKN2A, FOS, HIF1A, TP53	43	184	19253	14.600353892821031	0.0134098799416138	0.002250046482214082	0.002073257115754404	MF
GOTERM_MF_DIRECT	transcription cis-regulatory region binding	5	11.627906976744185	0.0018454181538222415	AR, PPARG, FOS, TNF, TP53	43	241	19253	9.289298465695262	0.4038091529469151	0.030241844279851927	0.027865699372149277	MF
GOTERM_MF_DIRECT	growth factor activity	5	11.627906976744185	4.4141380249150287E-4	IL10, IL6, IGF2, IL2, VEGFA	43	164	19253	13.650737379466817	0.11628719573916435	0.01123598769978371	0.010353160094800702	MF
GOTERM_MF_DIRECT	tumor necrosis factor receptor binding	4	9.30232558139535	4.581542785451196E-5	CASP8, CD40LG, STAT1, TNF	43	32	19253	55.968023255813954	0.01274667776028815	0.002250046482214082	0.002073257115754404	MF
GOTERM_MF_DIRECT	protein phosphatase 2A binding	3	6.976744186046512	0.0019441185608476239	STAT1, BCL2, TP53	43	30	19253	44.77441860465117	0.4200903871082545	0.030241844279851927	0.027865699372149277	MF

## Sheet: KEGG
Supplementary Table S5_GO/KEGG
Category	Term	Count	Gene Ratio	PValue	Genes	List Total	Pop Hits	Pop Total	Fold Enrichment	Bonferroni	Benjamini	FDR
KEGG_PATHWAY	Pathways in cancer	22	51.162790697674424	1.5243169340625795E-15	RB1, CDKN2A, STAT1, MMP2, IGF2, FOS, HIF1A, MMP9, IL2, VEGFA, AR, IL6, CASP8, IFNG, CCND1, CASP3, ERBB2, BCL2, AKT1, HMOX1, PPARG, TP53	41	533	8534	8.59140621424976	3.077538224260934E-13	7.545368823609769E-14	3.544036871695497E-14
KEGG_PATHWAY	AGE-RAGE signaling pathway in diabetic complications	17	39.53488372093023	2.1175577217088498E-21	VCAM1, NOS3, STAT1, MMP2, SERPINE1, SELE, F3, TNF, ICAM1, VEGFA, IL6, CCND1, IL1B, CASP3, BCL2, CCL2, AKT1	41	101	8534	35.03453272156484	4.1927642889835227E-19	4.1927642889835227E-19	1.9693286811892302E-19
KEGG_PATHWAY	PI3K-Akt signaling pathway	10	23.25581395348837	3.421909380172617E-5	IL6, CCND1, NOS3, ERBB2, BCL2, IGF2, AKT1, TP53, IL2, VEGFA	41	362	8534	5.749898935453443	0.00675259457583588	1.5398592210776778E-4	7.232672099001214E-5
KEGG_PATHWAY	IL-17 signaling pathway	9	20.930232558139537	1.0042199592925295E-8	IL6, CASP8, IFNG, IL1B, CASP3, CCL2, FOS, TNF, MMP9	41	95	8534	19.719127086007703	1.9883535594678037E-6	1.1696208937642403E-7	5.49367389495325E-8
KEGG_PATHWAY	Rheumatoid arthritis	8	18.6046511627907	2.341052402456232E-7	IL6, IFNG, IL1B, CCL2, FOS, TNF, ICAM1, VEGFA	41	95	8534	17.52811296534018	4.635176870759761E-5	1.8541135027453359E-6	8.708714937137184E-7
KEGG_PATHWAY	JAK-STAT signaling pathway	8	18.6046511627907	1.09044538007347E-5	IL10, IL6, IFNG, CCND1, STAT1, BCL2, AKT1, IL2	41	168	8534	9.911730545876889	0.0021567644583857515	5.68179434880387E-5	2.668721588074545E-5
KEGG_PATHWAY	Inflammatory bowel disease	7	16.27906976744186	5.301716493485978E-7	IL10, IL6, IFNG, STAT1, IL1B, TNF, IL2	41	66	8534	22.076127124907615	1.0496850482133446E-4	3.7490709489650842E-6	1.7609272639078428E-6
KEGG_PATHWAY	Pathways of neurodegeneration - multiple diseases	7	16.27906976744186	0.023753823313320436	IL6, CASP8, IL1B, CASP3, BCL2, TNF, SOD1	41	483	8534	3.016613644397314	0.9914345434464803	0.04750764662664087	0.023753823313320436
KEGG_PATHWAY	NF-kappa B signaling pathway	6	13.953488372093023	1.1972771564406009E-4	VCAM1, CD40LG, IL1B, BCL2, TNF, ICAM1	41	105	8534	11.894076655052265	0.02342869169011441	4.3900162402822027E-4	2.061977324981035E-4
KEGG_PATHWAY	FoxO signaling pathway	4	9.30232558139535	0.02403236638296638	IL10, IL6, CCND1, AKT1	41	133	8534	6.2600403447643505	0.9919050864271438	0.04758408543827343	0.02403236638296638
