# Supplementary material for: Quercetin Ameliorates Comorbid Insomnia in Diarrhea-Predominant Irritable Bowel Syndrome via the PI3K/AKT/NF-κB Signaling Pathway
Source: Biomedicines. 2026 Mar 17;14(3):692. doi: 10.3390/biomedicines14030692 (PMC13023494; doi:10.3390/biomedicines14030692)
Supplement: Supplementary file 1 [file biomedicines-14-00692-s001.zip › Supplementary Table S7 Molecular docking binding energies of quercetin (QU) with PI3K, AKT1, AKT2, and AKT3.xls]

## Sheet: Sheet1
Drug	Protein	Binding energy (kcal/mol)	Binding site
Quercetin	PI3K	-28.7689	ASN756	ASN170	SER629
			GLY837	LYS271	LEU755
	AKT1	-35.1571	TYR272	GLN79
			VAL270	ASN54
	AKT2	-30.5798	VAL166	ALA179	THR292
			LYS181	MET229	ALA232
			LEU158	GLU230	LYS277
			GLU236	MET282
	AKT3	-29.1505	PHE94	CYS101	LEU49
			GLU93	TYR97	SER53
			CY596	HIS57	ARG52
